# Supplementary material for: Polyphenol profile by UHPLC-MS/MS, anti-glycation, antioxidant and cytotoxic activities of several samples of propolis from the northeastern semi-arid region of Brazil
Source: Pharm Biol. 2017 Jun 20;55(1):1884–93. doi: 10.1080/13880209.2017.1340962 (PMC6131762; doi:10.1080/13880209.2017.1340962)
Supplement: Marilia_Fonseca_Goulart_et_al_supplemental_content.zip [file IPHB_A_1340962_SM4609.zip]

Archive with 1 entries (1 files):
- Marilia Fonseca Goulart et al supplemental content.docx
